# Supplementary material for: SRC tyrosine kinase activates the YAP/TAZ axis and thereby drives tumor growth and metastasis
Source: J Biol Chem. 2018 Dec 17;294(7):2302–17. doi: 10.1074/jbc.RA118.004364 (PMC6378979; doi:10.1074/jbc.RA118.004364)
Supplement: Supporting Information [file supp_RA118.004364_138692_2_supp_241300_pdv3yd.xlsx]

## Sheet: Supplemental Table 2
	Supplemental Table 2: Cell lines and Source
	Name	Species	type	Source	Media
	293FT	human	embryonic kidney	Invitrogen	DMEM+ 10% fetal bovine serum, 2 mM L-glutamine
	MCF10A	human	mammary epithelial	ATCC	DMEM/F12+ 5% Horse Serum 2 mM L-glutamine,10μg/ml insulin, 0.5μg/ml Hydrocortisone, 20ng/ml EGF
	MDA-MB-231	human	breast cancer	ATCC	DMEM+ 10% fetal bovine serum, 2 mM L-glutamine
	MDA-MB-436	human	breast cancer	ATCC	DMEM+ 10% fetal bovine serum, 2 mM L-glutamine
	MDA-MB-468	human	breast cancer	ATCC	DMEM+ 10% fetal bovine serum, 2 mM L-glutamine
	MDA-MB-453	human	breast cancer	ATCC	DMEM/F12+ 10% fetal bovine serum, 2 mM L-glutamine
	Au565	human	breast cancer	ATCC	RPMI-1640+ 10% fetal bovine serum, 2 mM L-glutamine
	T47D	human	breast cancer	ATCC	DMEM+ 10% fetal bovine serum, 2 mM L-glutamine
	SUM159	human	breast cancer	ATCC	Hams F12 +5% fetal bovine serum, 2 mM L-glutamine, 5μg/ml insulin, 1μg/ml Hydrocortisone
	SK-BR-3	human	breast cancer	ATCC	DMEM+ 10% fetal bovine serum, 2 mM L-glutamine
	MCF7	human	breast cancer	ATCC	EMEM+ 10% fetal bovine serum, 2 mM L-glutamine, 10μg/ml insulin
	EP5	mouse	breast cancer	Hynes Lab [1]	DMEM+ 10% fetal bovine serum, 2 mM L-glutamine
	4T1	mouse	breast cancer	Karmanos Cancer Institute [2]	DMEM+ 10% fetal bovine serum, 2 mM L-glutamine
	4T07	mouse	breast cancer	Karmanos Cancer Institute [2]	DMEM+ 10% fetal bovine serum, 2 mM L-glutamine
	168FARN	mouse	breast cancer	Karmanos Cancer Institute [2]	DMEM+ 10% fetal bovine serum, 2 mM L-glutamine
	67NR	mouse	breast cancer	Karmanos Cancer Institute [2]	DMEM+ 10% fetal bovine serum, 2 mM L-glutamine
	66cl4	mouse	breast cancer	Karmanos Cancer Institute [2]	DMEM+ 10% fetal bovine serum, 2 mM L-glutamine
	D2.1	mouse	breast cancer	Karmanos Cancer Institute [2]	DMEM+ 10% fetal bovine serum, 2 mM L-glutamine
	D2.A1	mouse	breast cancer	Karmanos Cancer Institute [2]	DMEM+ 10% fetal bovine serum, 2 mM L-glutamine
	D2.0R	mouse	breast cancer	Karmanos Cancer Institute [2]	DMEM+ 10% fetal bovine serum, 2 mM L-glutamine
	NIH3T3	mouse	fibroblast	ATCC	DMEM+ 10% Calf Serum, 2 mM L-glutamine
	B16-F0	mouse	melanoma	ATCC	DMEM+ 10% fetal bovine serum, 2 mM L-glutamine
	A375	human	melanoma	ATCC	DMEM+ 10% fetal bovine serum, 2 mM L-glutamine
	CHL-1	human	melanoma	ATCC	DMEM+ 10% fetal bovine serum, 2 mM L-glutamine
	MeWo	human	melanoma	ATCC	EMEM+ 10% fetal bovine serum, 2 mM L-glutamine
	C32	human	melanoma	ATCC	EMEM+ 10% fetal bovine serum, 2 mM L-glutamine
	SK-MEL-5	human	melanoma	ATCC	EMEM+ 10% fetal bovine serum, 2 mM L-glutamine
	SK-MEL-28	human	melanoma	ATCC	EMEM+ 10% fetal bovine serum, 2 mM L-glutamine
	MA1	human	melanoma	Derived from A375 by Hynes lab [3]	DMEM+ 10% fetal bovine serum, 2 mM L-glutamine
	MA2	human	melanoma	Derived from A375 by Hynes lab [3]	DMEM+ 10% fetal bovine serum, 2 mM L-glutamine

## Sheet: Supplemental Table 3
	Existing/Purchased/Gift vectors
	Vector	Source
	pCL-Eco	Addgene (#12371) [1]
	VSVG	Hynes Lab [2]
	psPAX2	Addgene (#12260)
	pHCMV-EcoEnv	Addgene (#15802) [3]
	gag/pol	Addgene (#14887) [4]
	pGL3-5xMCAT(SV)-49	Iain Farrance [5]
	PRL-TK	Promega
	pBABE-puro-K-Ras (G12V)	Addgene (#12544)[6]
	pBABE-puro-B-Raf (V100E)	Addgene (#17544) [7]
	pBabe puro Myr HA PIK3CA	Addgene (#1764) [8]
	pBABE-puro-H-Ras (G12V)	Addgene (#12545) [6]
	pMIK-Neo- mYES (Y535F)	Addgene (#18068) [9]
	Lenti-GFP-Angiomotin p80	Addgene (#32830) [10]
	pBABE-puro-Nf2 delta BB (DN NF2)	Addgene (#14117) [11]
	pCMV-SPORT6-Wave3	Dharmacon Mammalian Gene Collection (MGC)
	pCMV-SPORT6-LIMK	Dharmacon Mammalian Gene Collection (MGC)
	pCMV-SPORT6-TWIST	Dharmacon Mammalian Gene Collection (MGC)
	pCMV-SPORT6-Myc	Dharmacon Mammalian Gene Collection (MGC)
	pCMV-SPORT6-RAB25	Dharmacon Mammalian Gene Collection (MGC)
	CDC42(Q61L)	Hynes Lab
	Rac(Q61L)	Hynes Lab
	MSCV-IRES-Puro	Hynes Lab [2]
	MSCV-IRES-Hygro	Hynes Lab [2]
	PLNCX-Chicken SRC-Neo	Addgene (#13665)
	PLNCX-Chicken SRC (Y527F)-Neo	Addgene (#13660)
	PLNCX-Chicken SRC (Y416F)-Neo	Addgene (#13662)
	PLNCX-Chicken SRC (K295R)-Neo	Addgene (#13659)
	pBABE-Hygro-Chicken SRC (T338I)	Addgene (#26980) [12]
	pRetroSuper-shSRC	Addgene (#26982) [12]
	pcDNA3-HA-TAZ-S89A	Addgene (#32840) [13]
	MSCV-flag-YAP-IRES-Hygro	Hynes Lab [2]
	MSCV-flag-YAP-2SA (S127A,S381A)-IRES-Hygro	Hynes Lab [2]
	pCMV-flag YAP-5SA	Addgene (#27371) [14]
	pCMV-2xflag-hLATS1	Addgene (#18971) [15]
	pCMV-myc-MST1	Addgene (#8847) [16]
	pCDNA3-HA-Mob1	Addgene (#32835) [14]
	pCDNA3-HA-SAV1	Addgene (#32834) [14]
	pcDNA3-Flag-beta-PIXa (Cool-1)	Addgene (#15234) [17]
	pEGFP-Flag-GIT1	Addgene (#15225)[18]
	pLKO.1	GE Dharmacon
	pTRIPZ	Hynes Lab
	New Vectors
	Vector	Source Backbone	Source Insert
	MSCV-cSRC-IRES-PURO	MSCV-IRES-Puro [2]	PLNCX-Chicken SRC-Neo
	MSCV-cSRC (Y527F)-IRES-PURO	MSCV-IRES-Puro [2]	PLNCX-Chicken SRC (Y527F)-Neo
	MSCV-cSRC (Y416F)-IRES-PURO	MSCV-IRES-Puro [2]	PLNCX-Chicken SRC (Y416F)-Neo
	MSCV-cSRC (Y416F,Y527F)-IRES-PURO	MSCV-IRES-Puro [2]	PLNCX-Chicken SRC (Y416F)-Neo
	MSCV-cSRC (T338I)-IRES-PURO	MSCV-IRES-Puro [2]	pBABE-Hygro-Chicken SRC (T338I) [12]
	MSCV-cSRC (T338I,Y527F)-IRES-PURO	MSCV-IRES-Puro [2]	pBABE-Hygro-Chicken SRC (T338I) [12]
	MSCV-cSRC (K295R)-IRES-PURO	MSCV-IRES-Puro [2]	PLNCX-Chicken SRC (K295R)-Neo
	MSCV-cSRC (K295R,Y527F)-IRES-PURO	MSCV-IRES-Puro [2]	PLNCX-Chicken SRC (K295R)-Neo
	MSCV-cSRC-IRES-Hygro	MSCV-IRES-Hygro [2]	PLNCX-Chicken SRC-Neo
	MSCV-cSRC (Y527F)-IRES-Hygro	MSCV-IRES-Hygro [2]	MSCV-cSRC (Y527F)-IRES-PURO
	pTRIPC-c-SRC (Y527F)	pTRIPZ	PLNCX-Chicken SRC (Y527F)-Neo
	MSCV-flag-YAP-5SA-IRES-Hygro	MSCV-IRES-Hygro [2]	pCMV-flag YAP-5SA [14]
	MSCV-DN-TEAD1(Y410F)-IRES-PURO	MSCV-IRES-Puro [2]	Open Biosystems
	MSCV-Zsgreen-2A-Puro-sh-Cont.	MSCV-Zsgreen-2A-Puro-miR30 [2]	shCont.
	MSCV-Zsgreen-2A-Puro-shY1/T1	MSCV-Zsgreen-2A-Puro-miR30 [2]	shYAP1, shTAZ1
	MSCV-Zsgreen-2A-Puro-shY7/T3	MSCV-Zsgreen-2A-Puro-miR30 [2]	shYAP7, shTAZ3
	MSCV-Zsgreen-2A-Puro-sh-SRC313	MSCV-Zsgreen-2A-Puro-miR30 [2]	sh-SRC313
	MSCV-Hygro-sh-Cont.	MSCV-Zsgreen-2A-Puro-sh-Cont.	MSCV-IRES-Hygro
	MSCV-Hygro-shY1/T1	MSCV-Zsgreen-2A-Puro-shY1/T1	MSCV-IRES-Hygro
	MSCV-Hygro-shY7/T3	MSCV-Zsgreen-2A-Puro-shY7/T3	MSCV-IRES-Hygro
	pLIPE-3XHA-RhoA (N19A)	pCDNA-3XHA-RhoA (Guthrie Research Institute)	pLIPE (pLZRS-IRES-puro-EGFP)
	pLIPE-3XHA-RhoC (N19A)	pCDNA-3XHA-RhoC (Guthrie Research Institute)	pLIPE (pLZRS-IRES-puro-EGFP)
	pLIPE-3XHA-RhoC (V14A)	pCDNA-3XHA-RhoC (Guthrie Research Institute)	pLIPE (pLZRS-IRES-puro-EGFP)
	pLIPE-3XHA-RhoA (V14A)	pCDNA-3XHA-RhoA (Guthrie Research Institute)	pLIPE (pLZRS-IRES-puro-EGFP)

## Sheet: Supplemental Table 4
	97-mer shRNA sequences used:
	shRNA	Target	Species	97-mer
	Name	Gene		Sequence
	SRC313	SRC	Human	TGCTGTTGACAGTGAGCGCGCTGACAGTTTGTGGCATCTTTAGTGAAGCCACAGATGTAAAGATGCCACAAACTGTCAGCTTGCCTACTGCCTCGGA
	mSRC-3	src	Mouse	GE Dhramacon #TRCN0000023596
	YAP1	YAP	Human	TGCTGTTGACAGTGAGCGAACTCAGGATGGAGAAATTTACTAGTGAAGCCACAGATGTAGTAAATTTCTCCATCCTGAGTCTGCCTACTGCCTCGGA
	YAP7	YAP	Human	TGCTGTTGACAGTGAGCGCGGAGATGGAATGAACATAGAATAGTGAAGCCACAGATGTATTCTATGTTCATTCCATCTCCTTGCCTACTGCCTCGGA
	TAZ1	TAZ	Human	TGCTGTTGACAGTGAGCGCTGGATACAGGAGAAAACGCAGTAGTGAAGCCACAGATGTACTGCGTTTTCTCCTGTATCCATTGCCTACTGCCTCGGA
	TAZ3	TAZ	Human	TGCTGTTGACAGTGAGCGCAACGTTGACTTAGGAACTTTGTAGTGAAGCCACAGATGTACAAAGTTCCTAAGTCAACGTTTTGCCTACTGCCTCGGA
	sh-Control-FF	Luciferase	Firefly	AAGGTATATTGCTGTTGACAGTGAGCGAGCTCCCGTGAATTGGAATCCTAGTGAAGCCACAGATGTAGGATTCCAATTCAGCGGGAGCCTGCCTACTGCCTCG
	sh-Control-GFP	EGFP	x	GE Dharmacon Cat# RHS4459

## Sheet: Supplemental Table 5
	Antibody Name	Source	Company	Catalogue #	Dilution
	Phospho-SRC Family (Tyr416)	Rabbit (pAb)	Cell Signaling Technology	2101	1:1000
	Total SRC (32G6)	Rabbit (mAb)	Cell Signaling Technology	2123	1:1000
	Total YAP	Rabbit (pAb)	Cell Signaling Technology	4912	1:1000
	Total YAP (D8H1X) XP	Rabbit (mAb)	Cell Signaling Technology	14074	1:1000
	Phospho-YAP (S127)	Rabbit (pAb)	Cell Signaling Technology	4911	1:1000
	Phospho-YAP (S397) (D1E7Y)	Rabbit (mAb)	Cell Signaling Technology	13619	1:1000
	Phospho-TAZ (Ser89) (E1X9C)	Rabbit (mAb)	Cell Signaling Technology	59971	1:1000
	TAZ (V386)	Rabbit (pAb)	Cell Signaling Technology	4883	1:1000
	Total LATS1 (C66B5)	Rabbit (mAb)	Cell Signaling Technology	3477	1:1000
	Phospho-LATS1 (Ser909) Antibody	Rabbit (pAb)	Cell Signaling Technology	9157	1:1000
	Phospho-LATS1 (Thr1079)	Rabbit (pAb)	Cell Signaling Technology	9159	1:1000
	Total MST1	Rabbit (pAb)	Cell Signaling Technology	3682	1:1000
	Phospho-MST1 (Thr183)/MST2 (Thr180)	Rabbit (pAb)	Cell Signaling Technology	3681	1:1000
	Total Cool1/βPix	Rabbit (pAb)	Cell Signaling Technology	4515	1:1000
	Total GIT1	Rabbit (pAb)	Cell Signaling Technology	2919	1:1000
	Phospho-Akt (Ser473)	Rabbit (pAb)	Cell Signaling Technology	9271	1:1000
	Total AKT	Rabbit (pAb)	Cell Signaling Technology	9272	1:1000
	Phospho-Tyrosine Mouse mAb (P-Tyr-100)	Mouse (mAb)	Cell Signaling Technology	9411	1:1000
	Flag TAG M2	Mouse (mAb)	Cell Signaling Technology	F1804	1:200
	GAPDH	Rabbit (pAb)	Cell Signaling Technology	2118	1:1000
	DYKDDDDK (Flag)- tag-M3	Mouse (mAb)	Cell Signaling Technology	2368	1:1000
